# Supplementary material for: The Impact of Hempseed Consumption on Bone Parameters and Body Composition in Growing Female C57BL/6 Mice
Source: Int J Environ Res Public Health. 2022 May 11;19(10):5839. doi: 10.3390/ijerph19105839 (PMC9140819; doi:10.3390/ijerph19105839)
Supplement: Supplementary file 1 [file ijerph-19-05839-s001.zip]

Archive with 1 entries (1 files):
- ijerph-1692029-supplementary.pdf
